# Supplementary material for: Sex differences in the herding styles of working sheepdogs and their handlers
Source: PLoS One. 2017 Sep 14;12(9):e0184072. doi: 10.1371/journal.pone.0184072 (PMC5598941; doi:10.1371/journal.pone.0184072)
Supplement: S1 File — (XLSX) [file pone.0184072.s001.xlsx]

## Sheet: video details
number	handler gender	competition level	Dog gender
1	m	not open	m
2	m	not open	m
3	f	not open	m
4	m	not open	m
5	m	not open	m
6	f	not open	f
7	m	not open	f
8	m	not open	m
9	m	not open	f
10	m	not open	f
11	f	open	f
12	m	not open	f
13	m	not open	m
14	m	not open	f
15	m	open	m
16	m	open	m
17	m	open	m
18	m	open	m
19	m	open	m
20	m	open	f
21	m	open	m
22	m	open	f
23	m	open	m
24	f	open	f
25	m	open	f
26	m	not open	m
27	m	open	m
28	m	open	m
29	m	open	m
30	m	open	m
31	m	open	f
32	f	open	m
33	m	open	f
34	f	open	f
35	m	open	f
36	f	open	f
37	m	open	m
38	f	open	f
39	f	open	m
40	f	open	m
41	f	not open	m
42	f	not open	m
43	f	not open	m
44	f	not open	m
45	f	not open	f
46	f	not open	m
47	f	not open	m
48	f	not open	m
49	f	not open	f
50	f	not open	m
51	f	open	m
52	f	not open	f
53	f	not open	m
54	f	not open	m
55	f	not open	m
56	f	not open	m
57	f	open	f
58	f	not open	m
59	f	not open	f
60	f	not open	m

## Sheet: Dog
		states average duration				IE
number	dog gender	stalk	chase	moving	not moving	Crouch total	sheep escape	video duration (sec)	average crouch per sec	crouch lift	crouch fetch	crouch drive	crouch pen	crouch shed	crouch single	# chase events	# stalk events	number of chases per sec	number of stalks per sec
1	m	5.04	7.89	1.93	6.45	6	0	277.71	0.0216053	0	0	0	4	2	0	14	20	0.0504123	0.0720176
2	m	4.62	3.7	16	3.65	12	0	240.73	0.0498484	2	6	3	0	1	0	18	21	0.0747726	0.0872347
4	m	6.15	1.88	31.19	2.42	5	0	310.77	0.0160891	0	1	2	1	1	0	27	33	0.086881	0.106188
5	m	5.35	1.51	30.6	3	4	0	222.18	0.0180034	0	1	1	1	0	0	18	26	0.0810154	0.117022
7	f	5.64	4.13	19.87	3.75	22	0	522.42	0.0421117	0	10	5	7	0	0	33	48	0.0631676	0.0918801
8	m	1.6	2.48	11.15	3.99	87	0	568.77	0.152962	0	43	32	12	0	0	33	69	0.0580199	0.121314
9	f	2.83	3.63	28.32	4.71	52	0	524.19	0.0992007	0	9	21	0	7	14	25	56	0.0476926	0.106831
10	f	3.66	3.37	14.63	2.58	9	0	434.45	0.0207158	0	4	4	0	2	0	38	53	0.0874669	0.121993
12	f	4.87	4.43	20.54	4.61	29	0	506.8	0.0572218	0	2	15	4	5	3	23	44	0.0453828	0.0868193
13	m	4.99	2.83	27.76	3.08	6	0	531.37	0.0112916	0	1	1	2	2	0	29	57	0.0545759	0.10727
14	f	5.03	3.97	33.75	4.35	4	1	410.73	0.00973876	0	0	0	1	2	1	33	35	0.0803448	0.0852141
15	m	6.48	3.89	29.05	5.11	16	0	401.5	0.0398506	0	0	0	9	2	5	18	30	0.0448319	0.0747198
16	m	7.18	1.89	8.65	9.85	14	0	382.82	0.0365707	0	2	2	1	5	4	12	25	0.0313463	0.0653048
17	m	5.01	5.72	29.94	6.48	4	1	394.72	0.0101338	0	1	1	0	2	0	26	27	0.0658695	0.0684029
18	m	7.77	5.42	32.75	5.72	21	0	523.1	0.0401453	0	0	1	3	7	10	17	33	0.0324986	0.0630855
19	m	7.91	2.31	14.8	3.65	8	0	294.93	0.0271251	2	0	1	0	5	0	9	23	0.0305157	0.0779846
20	f	5.01	5.18	17.9	6.06	10	0	323.29	0.030932	0	4	1	2	3	0	12	23	0.0371184	0.0711436
21	m	10.86	2.5	24.74	5.34	7	0	296.26	0.0236279	0	2	1	3	1	0	11	16	0.0371295	0.0540066
22	f	7.72	2.49	66.9	6.64	12	0	409.92	0.029274	1	0	3	3	3	1	16	25	0.039032	0.0609875
23	m	6.86	8.03	13.65	9.57	0	0	346.06	0	0	0	0	0	0	0	13	19	0.0375657	0.0549038
25	f	7.51	6.23	14.22	4.48	16	0	303.37	0.0527409	0	0	6	2	8	0	15	15	0.0494446	0.0494446
26	m	4.58	2.01	49.56	3.47	13	0	588.78	0.0220796	0	2	2	3	6	0	48	69	0.0815245	0.117191
27	m	9.97	3.55	48.13	5.86	30	0	827.2	0.0362669	0	1	1	21	4	3	23	49	0.0278046	0.059236
28	m	6.1	3.92	22.96	6.31	25	0	731.2	0.0341904	0	0	0	0	25	0	32	44	0.0437637	0.0601751
29	m	8.75	3.12	34.35	3.91	12	0	422.71	0.0283883	2	0	5	1	1	2	16	25	0.037851	0.0591422
30	m	5.61	3.78	20.38	4.97	13	2	400.13	0.0324894	0	1	4	2	3	3	23	29	0.0574813	0.0724764
31	f	5.2	10.32	14.6	5.27	9	0	276.19	0.0325863	0	0	0	5	2	2	10	17	0.036207	0.0615518
33	f	9.04	5.61	158.79	6.58	16	0	786.43	0.0203451	0	2	5	5	3	1	31	38	0.0394186	0.0483196
35	f	9.5	6.79	12.93	3.79	5	0	318.23	0.0157119	0	0	1	4	0	0	11	19	0.0345662	0.0597052
37	m	7.16	9.09	20.8	6.84	10	0	358.43	0.0278995	0	0	0	5	5	0	9	21	0.0251095	0.0585888
3	m	3.59	2.46	17.55	2.05	3	0	189.76	0.0158094	0	1	2	0	0	0	20	29	0.105396	0.152825
6	f	3.21	3.58	0	3.8	15	1	140.96	0.106413	0	0	10	6	0	0	10	16	0.0709421	0.113507
11	f	3.89	4.59	90.57	3.55	25	1	755.21	0.0331034	0	0	17	4	1	3	54	57	0.0715033	0.0754757
24	f	9.28	3.86	23.34	6.4	14	0	350.06	0.0399931	0	1	6	6	0	0	13	16	0.0371365	0.0457065
32	m	10.12	3.81	30.42	4.97	3	0	458.53	0.00654265	0	0	0	1	2	0	16	27	0.0348941	0.0588838
34	f	2.48	1.49	0	1.22	1	0	16.14	0.0619579	0	0	0	0	1	0	3	4	0.185874	0.247831
36	f	5.8	8.82	9.48	5.11	12	0	310.39	0.038661	0	1	1	7	3	0	12	20	0.038661	0.0644351
38	f	7.5	3.65	8.85	4.84	4	0	105	0.0380952	0	0	1	2	1	0	6	8	0.0571429	0.0761905
39	m	8.5	3.32	33.16	6.54	5	2	206.72	0.0241873	0	0	2	2	1	0	10	12	0.0483746	0.0580495
40	m	20.7	2.88	20.23	7.69	11	1	724.9	0.0151745	1	1	2	3	3	1	14	24	0.019313	0.033108
41	m	4.54	2.16	9.83	1.94	0	0	52.76	0	0	0	0	0	0	0	2	6	0.0379075	0.113723
42	m	7.73	4.21	47.54	5.45	16	1	538.4	0.0297177	1	2	3	10	0	0	19	37	0.0352897	0.0687221
43	m	5.19	2.86	1.56	1.96	0	0	29.55	0	0	0	0	0	0	0	4	3	0.135364	0.101523
44	m	4	5.49	4.24	2.65	1	2	160.54	0.00622898	0	0	2	2	0	0	12	15	0.0747477	0.0934347
45	f	12.53	8.22	43.63	5.28	1	0	330.49	0.00302581	0	0	1	0	0	0	13	8	0.0393355	0.0242065
46	m	4.15	1.44	0.99	1.91	2	0	29.5	0.0677966	0	0	2	0	0	0	4	4	0.135593	0.135593
47	m	5.49	3.27	7.26	4.64	3	1	121.72	0.0246467	0	0	1	2	0	0	8	13	0.0657246	0.106802
48	m	4.29	5.26	6.41	3.99	9	3	251.21	0.0358266	1	1	0	6	0	0	19	20	0.0756339	0.0796147
49	f	3.82	3.64	7.55	3.45	5	3	116.29	0.042996	0	0	2	3	0	0	11	12	0.0945911	0.10319
50	m	2.39	3.74	3.03	2.32	25	0	248.45	0.100624	0	2	21	0	0	0	22	33	0.088549	0.132824
51	m	8.17	6.23	27.55	5.95	10	0	520.08	0.0192278	0	1	1	1	7	0	27	29	0.0519151	0.0557607
52	f	6.35	5.45	9.44	11.31	8	0	226.92	0.0352547	0	1	3	2	2	0	6	11	0.026441	0.0484752
53	m	2.81	6.02	10.72	3.45	17	1	252.14	0.0674229	0	6	9	2	0	0	22	15	0.0872531	0.0594908
54	m	2.4	3.49	16.94	3.1	20	0	315.67	0.0633573	0	7	7	6	0	0	25	38	0.0791966	0.120379
55	m	20.31	4.57	11.64	4.33	7	2	331.06	0.0211442	2	2	1	2	0	0	8	12	0.0241648	0.0362472
56	m	5.69	1.73	14.64	6.36	13	0	194.2	0.0669413	0	3	8	2	0	0	4	14	0.0205973	0.0720906
57	f	7.54	4.62	37.06	5.92	22	0	746.45	0.0294728	0	2	2	5	3	9	30	43	0.0401902	0.057606
58	m	1.43	3.94	7.23	3.14	5	0	56.5	0.0884956	0	2	0	2	0	0	3	3	0.0530973	0.0530973
59	f	2.62	4.62	12.39	2.6	2	0	48.9	0.0408998	0	1	0	1	0	0	4	4	0.0817996	0.0817996
60	m	4.12	8.09	8.33	3.11	6	0	146.67	0.0409082	0	0	0	6	0	0	6	13	0.0409082	0.0886343

## Sheet: Handler
		states average duration		IE
number	handler gender	moving	not moving	raise arm	voice or audio cue total	video duration (sec)	voice or audio cue per sec	raise arm per sec	voice or audio cue fetch	voice or audio cue drive	voice or audio cue shed	voice or audio cue pen	duration fetch	duration drive	duration shed	duration pen	audio cue per sec fetch	audio cue/ sec drive
1	m	17.96	49.17	6	133	277.71	0.478917	0.0216053	42	64	0	0	57.7	118.2	50.07	1.79	0.727903	0.541455
2	m	9.8	71.1	6	90	240.73	0.373863	0.0249242	40	33	0	0	79.41	85.58	19.05	8.75	0.503715	0.385604
4	m	5.84	45.43	3	174	310.77	0.5599	0.00965344	71	87	7	2	134.72	115.84	17.65	6.39	0.527019	0.751036
5	m	14.92	40.56	2	115	222.18	0.517598	0.00900171	34	53	11	15	52.86	91.84	20.94	18.21	0.643208	0.577091
7	m	16.23	70.58	7	363	522.42	0.694843	0.0133992	129	185	0	42	169.53	216.13	-	113.94	0.760927	0.855966
8	m	10.71	60.7	23	329	568.77	0.578441	0.0404381	140	152	0	51	204.15	223.34	-	115.92	0.68577	0.680577
9	m	52.42	51.44	38	198	524.19	0.377726	0.0724928	79	98	2	0	103.88	137.27	102.43	-	0.760493	0.713921
10	m	31.24	113.25	11	223	434.45	0.513293	0.0253194	88	133	0	2	119.61	201.63	25.12	54.02	0.735724	0.659624
12	m	30.35	69.67	20	214	506.8	0.422257	0.0394633	57	103	19	17	96.12	186.44	60.12	41.98	0.593009	0.552457
13	m	97.05	163	32	300	531.37	0.564578	0.0602217	102	74	27	44	178.64	165.67	130.94	35.77	0.570981	0.446671
14	m	45.78	89.7	26	287	410.73	0.698756	0.0633019	132	95	15	39	130.33	114.18	45.71	68.01	1.01281	0.83202
15	m	86.25	114.83	10	217	401.5	0.540473	0.0249066	41	74	12	53	58.71	100.39	50.6	98.29	0.698348	0.737125
16	m	68.27	59.48	12	257	382.82	0.671334	0.0313463	84	81	27	26	77.84	84.42	56.69	65.51	1.07914	0.959488
17	m	70.13	125.22	33	335	394.72	0.848703	0.0836036	120	153	30	1	93.17	104.12	100.34	23.05	1.28797	1.46946
18	m	138.89	122.79	27	227	523.1	0.433951	0.0516154	67	105	2	45	103.94	96.8	61.58	59.48	0.644603	1.08471
19	m	66.66	79.05	11	140	294.93	0.474689	0.037297	51	48	21	16	66.72	73.83	90.12	44.07	0.764388	0.650142
20	m	155.81	173.28	9	103	323.29	0.318599	0.0278388	27	45	14	14	76.44	76.37	79.31	71.18	0.353218	0.589237
21	m	98.22	196.16	5	143	296.26	0.482684	0.0168771	48	70	8	10	66.13	101.61	41.21	53.1	0.725843	0.688909
22	m	76.27	126.3	7	188	409.92	0.458626	0.0170765	62	108	2	0	73.96	114.87	51.35	55.45	0.838291	0.940193
23	m	92.22	79.28	16	159	346.06	0.459458	0.0462348	42	46	40	29	67.05	85.51	90.59	87.12	0.626398	0.537949
25	m	147.11	152.75	8	140	303.37	0.461483	0.0263704	30	47	56	4	65.93	82.18	124.58	12.35	0.455028	0.571915
26	m	92.58	201.98	8	339	588.78	0.575767	0.0135874	119	159	31	17	160.75	172.45	168.35	40.91	0.74028	0.922006
27	m	124.47	151.83	41	496	827.2	0.599613	0.0495648	146	324	22	3	158.24	284.56	249.08	55.34	0.922649	1.1386
28	m	294.46	427.75	21	410	731.2	0.560722	0.0287199	0	0	0	0	116.4	117.09	210.16	91.87	0	0
29	m	41.33	98.36	9	211	422.71	0.49916	0.0212912	73	85	6	13	99.88	90	33.7	51.68	0.730877	0.944444
30	m	58.16	74.53	12	187	400.13	0.467348	0.0299903	45	94	24	3	50.12	110.76	74.95	77.73	0.897845	0.848682
31	m	62.63	74.19	9	212	276.19	0.767588	0.0325863	71	63	3	36	55.96	62.35	37.19	51.22	1.26876	1.01043
33	m	94.99	165.52	28	386	786.43	0.490826	0.0356039	153	124	55	25	239.22	172.01	179.74	68.05	0.639579	0.720888
35	m	64.32	41	22	234	318.23	0.735317	0.0691324	66	115	9	42	76.7	136.99	14.09	49.48	0.860495	0.839477
37	m	61.45	57.78	36	224	358.43	0.624948	0.100438	48	92	33	50	65.68	89.94	74.6	59.65	0.730816	1.0229
3	f	3.43	18.41	0	165	189.76	0.869519	0	32	119	0	0	37.16	129.11	-	-	1.91066	0.673844
6	f	11.11	24.11	15	62	140.96	0.439841	0.106413	8	30	0	24	8.75	63.23	-	68.47	3.88571	0.83821
11	f	67.02	83.88	26	425	755.21	0.562757	0.0344275	168	148	5	67	182.75	174.75	41.93	130.38	0.705882	1.05866
24	f	66.19	111.66	16	195	350.06	0.557047	0.0457065	54	72	36	27	70.6	120.24	75.57	58.66	1.983	1.26414
32	f	202.91	256.41	8	143	458.53	0.311866	0.0174471	1	116	3	23	76.13	123.55	109.62	94.29	1.0377	0.793201
38	f	35.86	21.09	10	39	105	0.371429	0.0952381	13	10	10	6	15.96	21.91	30.81	26.05	5.51378	6.07029
39	f	66.22	132.29	1	159	206.72	0.769156	0.00483746	57	30	32	15	54.65	43.6	36.29	33	1.043	2.36239
40	f	67.12	171.84	19	418	724.9	0.576631	0.0262105	160	211	33	9	193.32	266	83.7	68.61	0.527623	0.278195
41	f	31.15	9.41	4	5	52.76	0.0947688	0.075815	0	5	0	0	-	49.44	-	-	#VALUE!	1.92152
42	f	82.83	95.8	34	282	538.4	0.523774	0.0631501	74	150	49	2	102.76	168.23	185.13	17.85	0.398988	0.439874
43	f	6.52	19.52	1	35	29.55	1.18443	0.0338409	0	32	0	0	-	15.46	5.5	-	#VALUE!	5.23933
44	f	82.55	74.8	6	25	160.54	0.155724	0.0373739	1	17	0	0	15	55.04	-	82.6	8	2.7798
45	f	7	157.5	8	104	330.49	0.314684	0.0242065	39	64	0	0	104.25	180.89	-	-	0.642686	0.580463
46	f	9.49	19.29	4	11	29.5	0.372881	0.135593	0	8	0	3	-	13.65	-	11.47	#VALUE!	3.51648
47	f	48.47	73.24	6	90	121.72	0.739402	0.0492935	33	44	0	11	27.2	43.66	-	43.88	0.992647	1.03069
48	f	126.37	115.91	8	68	251.21	0.27069	0.0318459	24	22	0	16	35.64	51.28	-	137.73	1.3468	1.36505
49	f	33.44	81.23	6	107	116.29	0.920114	0.0515952	24	52	0	71	19.57	52.11	-	34.52	3.16811	2.07254
50	f	0	245.14	0	121	248.45	0.48702	0	12	104	0	0	16.03	218.87	-	-	2.62009	0.21017
51	f	123.44	132.86	14	206	520.08	0.396093	0.0269189	52	85	35	24	114.28	136.44	172.82	73.32	0.262513	0.344474
52	f	115.71	2.33	14	0	226.92	0	0.0616958	0	0	0	0	39.07	83.77	41.41	53.42	3.04582	1.89805
53	f	24.56	100.03	4	76	252.14	0.30142	0.0158642	23	46	0	5	73.35	148.31	-	18.42	1.99046	2.18461
54	f	91.58	224.93	9	130	315.67	0.411822	0.0285108	46	63	0	21	96.1	107.42	-	85.21	0	0
55	f	37.67	28.13	2	27	331.06	0.0815562	0.0060412	7	11	0	5	91.18	148.32	-	53.46	0.800614	0.573085
56	f	35.5	14.84	4	10	194.2	0.0514933	0.0205973	2	7	0	16	41.99	101.7	-	36.31	1.07168	0.924287
57	f	355.52	381.15	17	130	746.45	0.174158	0.0227745	47	67	9	2	151.63	189.7	144.81	108.31	0.468245	0.332103
58	f	12.76	39.96	1	17	56.5	0.300885	0.0176991	10	0	0	7	21.57	-	-	22.6	7.09318	#VALUE!
59	f	8.02	48.74	3	12	48.9	0.245399	0.0613497	5	0	0	7	13.74	-	-	25.18	4.80349	#VALUE!
60	f	62.58	84.68	3	135	146.67	0.920434	0.0204541	10	99	0	23	5.78	93.41	-	38.67	8.3045	0.984905
36	f	77.85	76.89	14	228	310.39	0.73456	0.0451045	46	77	19	80	53.44	82.33	33.24	102.33	0	0
34	f	12.86	0	3	18	16.14	1.11524	0.185874	0	0	8	0	-	-	7.11	-	#VALUE!	#VALUE!
